# Supplementary material for: Analysis of whole-genome re-sequencing data of ducks reveals a diverse demographic history and extensive gene flow between Southeast/South Asian and Chinese populations
Source: Genet Sel Evol. 2021 Apr 13;53:35. doi: 10.1186/s12711-021-00627-0 (PMC8042899; doi:10.1186/s12711-021-00627-0)
Supplement: Supplementary file 1 — Additional file 1: Table S1. Sample information for the 78 sequenced individuals and 31 individuals from NCBI. [file 12711_2021_627_MOESM1_ESM.xls]

## Sheet: Sheet1
Table S1. Sample information for the 78 sequenced individuals and 31 individuals from NCBI
Sample ID	Breed/population	Symbol	Collected regions	Total reads(raw data)	Total base(raw data,bp)	Total reads(clean data)	Total base(clean data,bp)	Depth(clean data/genome size)
CH_21	Anhui Chaohu duck	AH	Anhui, China	147366744	22105011600	147366744	22105011600	19.6284
CH_22		AH	Anhui, China	111440812	16716121800	111440812	16716121800	14.8433
SS_2	Guizhou Sansui duck	GZ	Guizhou, China	91692476	13753871400	91692476	13753871400	12.2129
SS_5		GZ	Guizhou, China	95198626	14279793900	95198626	14279793900	12.6799
AG_11	Jiangxi Ji'an red duck	JX	Jiangxi, China	140984652	21147697800	140984652	21147697800	18.7783
AG_15		JX	Jiangxi, China	135196486	20279472900	135196486	20279472900	18.0074
MW_46	Chongqing Mawang duck	CQ	Chongqing, China	105452248	15817837200	105452248	15817837200	14.0456
MW_48		CQ	Chongqing, China	136726544	20508981600	136726544	20508981600	18.2112
SM_52	Fujian Shan sheldrake	FJ	Fujian, China	142628698	21394304700	142628698	21394304700	18.9973
SM_53		FJ	Fujian, China	151805148	22770772200	151805148	22770772200	20.2195
PT_31	Fujian Putian black duck	FJ	Fujian, China	129342082	19401312300	129342082	19401312300	17.2276
PT_35		FJ	Fujian, China	119886742	17983011300	119886742	17983011300	15.9682
PT_56		FJ	Fujian, China	153390534	23008580100	153390534	23008580100	20.4307
PT_60		FJ	Fujian, China	110816572	16622485800	110816572	16622485800	14.7601
JD_61	Fujian Jinding duck	FJ	Fujian, China	106127214	15919082100	106127214	15919082100	14.1355
JD_63		FJ	Fujian, China	119892132	17983819800	119892132	17983819800	15.9689
LC_26	Fujian Liancheng white duck	FJ	Huazhong Agricultural University, Wuhan, China	112188058	16828208700	112188058	16828208700	14.9428
LC_30		FJ	Huazhong Agricultural University, Wuhan, China	102140342	15321051300	102140342	15321051300	13.6045
LC_LC1	Fujian LC ( Liancheng white duck) × BY (White Kaiya duck) lineages	FJ	Huazhong Agricultural University, Wuhan, China	141351246	21202686900	141351246	21202686900	18.8272
LC_LC2		FJ	Huazhong Agricultural University, Wuhan, China	118380056	17757008400	118380056	17757008400	15.7675
BY_K1		FJ	Huazhong Agricultural University, Wuhan, China	158766652	23814997800	158766652	23814997800	21.1468
BY_K2		FJ	Huazhong Agricultural University, Wuhan, China	109069210	16360381500	109069210	16360381500	14.5274
BY_K4		FJ	Huazhong Agricultural University, Wuhan, China	254963594	38244539100	254963594	38244539100	33.9596
LC_A46		FJ	Huazhong Agricultural University, Wuhan, China	107686776	16153016400	107686776	16153016400	14.3432
LC_G117		FJ	Huazhong Agricultural University, Wuhan, China	123263542	18489531300	123263542	18489531300	16.418
LC_F87		FJ	Huazhong Agricultural University, Wuhan, China	112804304	16920645600	112804304	16920645600	15.0249
HZ_A2		FJ	Huazhong Agricultural University, Wuhan, China	132916950	19937542500	132916950	19937542500	17.7038
HZ_A20		FJ	Huazhong Agricultural University, Wuhan, China	122708018	18406202700	122708018	18406202700	16.344
HZ_A29		FJ	Huazhong Agricultural University, Wuhan, China	162741330	24411199500	162741330	24411199500	21.6762
HZ_A31		FJ	Huazhong Agricultural University, Wuhan, China	212195720	31829358000	212195720	31829358000	28.2632
HH_G92		FJ	Huazhong Agricultural University, Wuhan, China	108335514	16250327100	108335514	16250327100	14.4297
HH_B148		FJ	Huazhong Agricultural University, Wuhan, China	164497170	24674575500	164497170	24674575500	21.9101
HH_A7		FJ	Huazhong Agricultural University, Wuhan, China	106655252	15998287800	106655252	15998287800	14.2058
HY_D102		FJ	Huazhong Agricultural University, Wuhan, China	449124398	67368659700	449124398	67368659700	59.8207
HY_D105		FJ	Huazhong Agricultural University, Wuhan, China	265938218	39890732700	265938218	39890732700	35.4214
HY_D107		FJ	Huazhong Agricultural University, Wuhan, China	136558090	20483713500	136558090	20483713500	18.1887
HY_D110		FJ	Huazhong Agricultural University, Wuhan, China	171334090	25700113500	171334090	25700113500	22.8207
TW_36	Taiwan sheldrake	TW	Fujian Agriculture and Forestry University, China	230277852	34541677800	230277852	34541677800	30.6716
TW_40		TW	Fujian Agriculture and Forestry University, China	113482408	17022361200	113482408	17022361200	15.1152
ZS_16	Guangdong Zhongshan sheldrake	GD	Guangdong, China	156630154	23494523100	156630154	23494523100	20.8622
ZS_20		GD	Guangdong, China	90816186	13622427900	90816186	13622427900	12.0962
LS21	Guangxi Longsheng Cui-duck	GX	Guangxi, China	171719244	25757886600	171719244	25757886600	22.872
LS12		GX	Guangxi, China	65303376	9435637324	43852416	5638941839	5.00716
LS50		GX	Guangxi, China	57011682	8444458822	35316242	4450266285	3.95166
LT_75	Wild (Anas platyrhynchos)	WD	Huazhong Agricultural University, Wuhan, China	141029540	21154431000	141029540	21154431000	18.7843
LT_78		WD	Huazhong Agricultural University, Wuhan, China	117878456	17681768400	117878456	17681768400	15.7007
BZ_66	Wild (Anas poecilorhyncha)	WD	Huazhong Agricultural University, Wuhan, China	109068860	16360329000	109068860	16360329000	14.5273
BZ_83		WD	Huazhong Agricultural University, Wuhan, China	147366744	22105011600	147366744	22105011600	19.6284
BZD8		WD	Huazhong Agricultural University, Wuhan, China	89244946	12829090814	59615096	7650465666	6.79331
BZD1		WD	Huazhong Agricultural University, Wuhan, China	206739192	31010878800	206739192	31010878800	27.5364
BZD2		WD	Huazhong Agricultural University, Wuhan, China	191928608	28789291200	191928608	28789291200	25.5638
WD6		WD	Huazhong Agricultural University, Wuhan, China	215745724	32361858600	215745724	32361858600	28.7361
WD8		WD	Huazhong Agricultural University, Wuhan, China	218491954	32773793100	218491954	32773793100	29.1018
Vb5	Vietnam local duck	V	Lang Son, Vietnam	218170146	32725521900	218170146	32725521900	29.059
Vk3		V	Nghe An, Vietnam	237436608	35615491200	237436608	35615491200	31.6252
Vb3		V	Lang Son, Vietnam	83293312	12369855702	49164902	6149022445	5.46009
Vb2		V	Lang Son, Vietnam	83660844	11817495374	47995984	5437528153	4.82831
Vk1		V	Nghe An, Vietnam	105581214	14622731806	55705706	6046562943	5.36911
C13	Cambodia local duck	C	Odor Meanchey, Cambodia	186403666	27960549900	186403666	27960549900	24.8279
C18		C	Chhouk, Cambodia	216983068	32547460200	216983068	32547460200	28.9009
C7		C	Kampot, Cambodia	81573942	12236091300	40443036	5038772224	4.47423
C1		C	Kompong Cham, Cambodia	67304246	9838149990	38738944	4358454231	3.87014
C10		C	Siem Reap, Cambodia	71473512	10410260423	37159212	4131626803	3.66872
L14	Laos local duck	L	Champassak, Laos	173065878	25959881700	173065878	25959881700	23.0514
L2		L	Louangnamtha, Laos	194435282	29165292300	194435282	29165292300	25.8976
F-1	Pakistan local duck	P	Multan, Pakistan	236518040	35477706000	236518040	35477706000	31.5028
F-2		P	Peshawar, Pakistan	210695044	31604256600	210695044	31604256600	28.0633
FF-1		P	Faisalabad, Pakistan	278512408	41776861200	278512408	41776861200	37.0962
M-3		P	Khyber Pakhtun Khwa, Pakistan	217185756	32577863400	217185756	32577863400	28.9279
FM-1		P	Faisalabad, Pakistan	593396562	87173752762	511234056	68403443457	60.7396
MD27	Bangladesh local duck	B	Bangladesh	202203078	30330461700	202203078	30330461700	26.9323
MB18		B	Bangladesh	85323360	12798504000	49286144	6049336576	5.37157
MB28		B	Bangladesh	42237570	6134813390	18492086	1994583014	1.77111
MD23		B	Bangladesh	47826296	7019386592	23275444	2592528131	2.30206
BF_7	White Cairna moschata	BF	Fujian Agriculture and Forestry University, China	101641370	15246205500	101641370	15246205500	13.538
BF_8		BF	Fujian Agriculture and Forestry University, China	138057186	20708577900	138057186	20708577900	18.3884
HF_43	Black Cairna moschata	HF	Fujian Agriculture and Forestry University, China	108093524	16214028600	108093524	16214028600	14.3974
HF_45		HF	Fujian Agriculture and Forestry University, China	107797906	16169685900	107797906	16169685900	14.358
SRA Accession	Breed/population	Symbol	Reference
SRR7091447	Chongqing Mawang duck	CQ	Zhou, Z., et al.,Nat Commun, 2018. 9(1): p. 3974
SRR7091448		CQ	Zhou, Z., et al.,Nat Commun, 2018. 9(1): p. 3975
SRR7091449		CQ	Zhou, Z., et al.,Nat Commun, 2018. 9(1): p. 3976
SRR7091450	Guangxi Longsheng Cui-duck	GX	Zhou, Z., et al.,Nat Commun, 2018. 9(1): p. 3977
SRR7091451		GX	Zhou, Z., et al.,Nat Commun, 2018. 9(1): p. 3978
SRR7091452		GX	Zhou, Z., et al.,Nat Commun, 2018. 9(1): p. 3979
SRR7091477	Jiangxi Ji'an red duck	JX	Zhou, Z., et al.,Nat Commun, 2018. 9(1): p. 3980
SRR7091478		JX	Zhou, Z., et al.,Nat Commun, 2018. 9(1): p. 3981
SRR7091479		JX	Zhou, Z., et al.,Nat Commun, 2018. 9(1): p. 3982
SRR7091483	Fujian Jinding duck	FJ	Zhou, Z., et al.,Nat Commun, 2018. 9(1): p. 3983
SRR7091484		FJ	Zhou, Z., et al.,Nat Commun, 2018. 9(1): p. 3984
SRR7091485		FJ	Zhou, Z., et al.,Nat Commun, 2018. 9(1): p. 3985
SRR7091493	Taiwan sheldrake	TW	Zhou, Z., et al.,Nat Commun, 2018. 9(1): p. 3986
SRR7091494		TW	Zhou, Z., et al.,Nat Commun, 2018. 9(1): p. 3987
SRR7091496		TW	Zhou, Z., et al.,Nat Commun, 2018. 9(1): p. 3988
SRR7091509	Guizhou Sansui duck	GZ	Zhou, Z., et al.,Nat Commun, 2018. 9(1): p. 3989
SRR7091511		GZ	Zhou, Z., et al.,Nat Commun, 2018. 9(1): p. 3990
SRR7091512		GZ	Zhou, Z., et al.,Nat Commun, 2018. 9(1): p. 3991
SRR7091513	Fujian Shan sheldrake	FJ	Zhou, Z., et al.,Nat Commun, 2018. 9(1): p. 3992
SRR7091514		FJ	Zhou, Z., et al.,Nat Commun, 2018. 9(1): p. 3993
SRR7091516		FJ	Zhou, Z., et al.,Nat Commun, 2018. 9(1): p. 3994
SRR7091421	Wild (Anas platyrhynchos）	WD	Zhou, Z., et al.,Nat Commun, 2018. 9(1): p. 3995
SRR7091422		WD	Zhou, Z., et al.,Nat Commun, 2018. 9(1): p. 3996
SRR7091423		WD	Zhou, Z., et al.,Nat Commun, 2018. 9(1): p. 3997
SRR7091424		WD	Zhou, Z., et al.,Nat Commun, 2018. 9(1): p. 3998
SRR7091425		WD	Zhou, Z., et al.,Nat Commun, 2018. 9(1): p. 3999
SRR7091426		WD	Zhou, Z., et al.,Nat Commun, 2018. 9(1): p. 4000
SRR7091427		WD	Zhou, Z., et al.,Nat Commun, 2018. 9(1): p. 4001
SRR7091428		WD	Zhou, Z., et al.,Nat Commun, 2018. 9(1): p. 4002
SRR7091429		WD	Zhou, Z., et al.,Nat Commun, 2018. 9(1): p. 4003
SRR7091430		WD	Zhou, Z., et al.,Nat Commun, 2018. 9(1): p. 4004
